# Supplementary material for: Deletions of the SACPD-C locus elevate seed stearic acid levels but also result in fatty acid and morphological alterations in nitrogen fixing nodules
Source: BMC Plant Biol. 2014 May 27;14:143. doi: 10.1186/1471-2229-14-143 (PMC4058718; doi:10.1186/1471-2229-14-143)
Supplement: Additional file 1 — Complete details on genomic deletions and CNV variants identified by CGH of SACPD-C mutant and their progenitors. [file 1471-2229-14-143-S1.xlsx]

## Sheet: Tab1
Additional File 1: Complete details on genomic deletions and CNV variants identified by CGH of SACPD-C mutant and their progenitors.
comparison	Fold Ratio Avg. (negative=deletion)	CHR	~ deletion start	~ deletion end	deletion size (bps)	% CHR affected	SACPD-C affected?	Glyma1 gene models in region
FN8/W82	-1.07677	Gm14	34116388	34523951	407563	0.00819861	deleted	20
MM106/Bay	-0.827333	Gm11	10333512	10335676	2164	5.52424e-05		1 (partial)
MM106/Bay	-1.71314	Gm14	32288267	34779838	2491571	0.0501209	deleted	80
MM106/Bay	-1.84467	Gm18	4557847	4560113	2266	3.63676e-05		none
MM106/Bay	-1.129	Gm18	4582012	4584221	2209	3.54528e-05		1 (partial, low confidence)
A6/FA8077	-1.4295	Gm02	4858850	4863246	4396	8.51003e-05		1( low confidence)
A6/FA8077	-2.31666	GM02	40861581	41125894	264313	0.00511672		17
A6/FA8077	-0.748333	Gm09	8937856	8940059	2203	4.70287e-05		none
A6/FA8077	-0.488833	Gm10	6316784	6325045	8261	0.000162077		1 (partial)
A6/FA8077	-0.774789	Gm10	39664757	39689162	24405	0.000478814		4
A6/FA8077	-0.959667	Gm10	40573756	40575906	2150	4.2182e-05		none
A6/FA8077	-0.666714	Gm10	40672171	40679285	7114	0.000139573		none
A6/FA8077	-1.74	Gm10	41199204	41201464	2260	4.43401e-05		1 (partial)
A6/FA8077	-1.29289	Gm11	37009044	37029501	20457	0.000522225		4
A6/FA8077	-1.38841	Gm14	33716793	39937769	6220976	0.125142	deleted	143
A6/FA8077	-0.59284	Gm15	19611579	19640675	29096	0.000571191		1 + 1 (partial)
KK24or M25/Bay	-2.48078	Gm11	4376963	4559394	182431	0.00465708		26
KK24or M25/Bay	-0.650286	Gm11	10329096	10359964	30868	0.000787996		3 + 2 (partial)
Comparison	Fold Ratio Avg CNV signal (0=no change)	chr	~ CNV start	~ CNV end	size	% CHR affected	putative variation
MM106/ Bay	1.2905	GM01	27165363	27168619	3256	5.82306e-05	CNV
MM106/ Bay	0.534	GM05	21843540	21845820	2280	5.43679e-05	CNV
MM106/ Bay	1.33976	GM08	29482252	29524236	41984	0.000893362	CNV
MM106/ Bay	0.454	GM08	31765461	31767619	2158	4.59193e-05	CNV
MM106/ Bay	1.063	GM08	34824412	34826861	2449	5.21113e-05	CNV
MM106/ Bay	0.4785	GM10	26689098	26695277	6179	0.000121229	CNV
MM106/ Bay	0.5265	GM10	26713215	26716473	3258	6.39204e-05	CNV
MM106/ Bay	0.542333	GM10	34116380	34118488	2108	4.1358e-05	CNV
MM106/ Bay	0.503333	GM14	10570083	10572201	2118	4.26061e-05	CNV
MM106/ Bay	0.462667	GM17	22748716	22750951	2235	5.33327e-05	CNV
MM106/ Bay	0.5215	GM17	23950059	23963966	13907	0.000331856	CNV
MM106/ Bay	0.593	GM17	24001530	24004100	2570	6.13266e-05	CNV
MM106/ Bay	1.02233	GM18	6018171	6020327	2156	3.46022e-05	CNV
MM106/ Bay	3.27433	GM19	50197029	50203525	6496	0.000128406	CNV
MM106/ Bay	1.0516	GM20	28368422	28375028	6606	0.000141235	CNV
MM106/ Bay	0.494	GM20	30331889	30336434	4545	9.71711e-05	CNV
A6/FA8077	0.667143	GM02	25938545	25945083	6538	0.000126566	CNV
A6/FA8077	0.7216	GM08	39270551	39274872	4321	9.19449e-05	CNV
A6/FA8077	0.665933	GM10	42195017	42210524	15507	0.00030424	CNV
A6/FA8077	0.694231	GM10	42224897	42238876	13979	0.000274261	CNV
A6/FA8077	1.214	GM17	40651610	40657711	6101	0.000145585	CNV
KK24or M25/Bay	0.6252	GM13	16487099	16653296	166197	0.00374242	CNV
KK24or M25/Bay	2.85925	GM19	50195826	50203525	7699	0.000152186	CNV
M25/Bay	-1.3258	GM18	4556861	4563390	6529	0.000104786	Gm18 CNV
M25/Bay	-0.808	GM18	4578737	4585310	6573	0.000105492	Gm18 CNV
M25/Bay	-0.82725	GM18	4612306	4620029	7723	0.000123948	Gm18 CNV
M25/Bay	-1.1638	GM18	5483096	5488772	5676	9.10956e-05	Gm18 CNV
M25/Bay	1.318	GM18	5937482	5940616	3134	5.02984e-05	Gm18 CNV
M25/Bay	0.88925	GM18	6017098	6020327	3229	5.18231e-05	Gm18 CNV
M25/Bay	0.7804	GM18	9870568	9882685	12117	0.000194469	Gm18 CNV
M25/Bay	1.55225	GM18	9892797	9896091	3294	5.28663e-05	Gm18 CNV
M25/Bay	1.446	GM18	9923979	9928503	4524	7.26069e-05	Gm18 CNV
M25/Bay	0.8264	GM18	9955169	9968357	13188	0.000211658	Gm18 CNV
M25/Bay	1.0871	GM18	11033302	11060413	27111	0.000435112	Gm18 CNV
M25/Bay	0.75925	GM18	11055356	11060413	5057	8.11611e-05	Gm18 CNV
M25/Bay	-0.9042	GM18	11208660	11212936	4276	6.86267e-05	Gm18 CNV
M25/Bay	0.683385	GM18	12357698	12371488	13790	0.000221319	Gm18 CNV
M25/Bay	1.31753	GM18	12470961	12494564	23603	0.000378811	Gm18 CNV
M25/Bay	1.15474	GM18	12506424	12538364	31940	0.000512614	Gm18 CNV
M25/Bay	2.32956	GM18	12890643	12901812	11169	0.000179254	Gm18 CNV
M25/Bay	0.820667	GM18	14967074	14972589	5515	8.85117e-05	Gm18 CNV
M25/Bay	1.13333	GM18	15229888	15250872	20984	0.000336778	Gm18 CNV
M25/Bay	0.7118	GM18	15973592	16035806	62214	0.000998489	Gm18 CNV
M25/Bay	3.5135	GM18	16360059	16373494	13435	0.000215622	Gm18 CNV
M25/Bay	0.881818	GM18	16455721	16577473	121752	0.00195403	Gm18 CNV
M25/Bay	1.0913	GM18	16565003	16577473	12470	0.000200134	Gm18 CNV
M25/Bay	1.07775	GM18	17772114	18074616	302502	0.00485494	Gm18 CNV
M25/Bay	1.3648	GM18	18070380	18074616	4236	6.79847e-05	Gm18 CNV
M25/Bay	1.23379	GM18	18100203	18143573	43370	0.000696057	Gm18 CNV
M25/Bay	1.4142	GM18	18375933	18381577	5644	9.05821e-05	Gm18 CNV
M25/Bay	0.8305	GM18	18827298	18830590	3292	5.28342e-05	Gm18 CNV
M25/Bay	-1.442	GM18	19679456	19691152	11696	0.000187712	Gm18 CNV
M25/Bay	-1.0035	GM18	19821105	19832351	11246	0.00018049	Gm18 CNV
