# Supplementary material for: Deletions of the SACPD-C locus elevate seed stearic acid levels but also result in fatty acid and morphological alterations in nitrogen fixing nodules
Source: BMC Plant Biol. 2014 May 27;14:143. doi: 10.1186/1471-2229-14-143 (PMC4058718; doi:10.1186/1471-2229-14-143)
Supplement: Additional file 3 — Oligonucleotide sequences used in this work. [file 1471-2229-14-143-S3.xlsx]

## Sheet: Sheet1
Additional File 3: Primers used in this work:
primer name	gene model	sequence	Product (bps)	purpose
KK25/M25 (C298Δ) genotyping
KK24/M25 Forward	Glyma14g27990	acttaccagaccatgatcaacaac	185 bps	Simpleprobe genotyping
KK24/M25 Reverse	Glyma14g27990	taatgtacggtcttttcgaccttag
KK24/M25 Simpleprobe	Glyma14g27990	fluorescein-spc-cagcggcacgagcccga-phosphate
SACPD-A amplification and sequencing
Gm07_SACPD_A_F	Glyma07g32850	cacttgctcctcctctctcc	3533 bps	PCR
Gm07_SACPD_A _R	Glyma07g32850	cagaatggtattgctggaagat
SACPD_A _seq1309_F	Glyma07g32850	tcctcttgttggaggtgaaaa		sequencing
SACPD_A _seq2285_F	Glyma07g32850	cggagacatgatcacagagg		sequencing
SACPD_A _seq1654_R	Glyma07g32850	ggcaaataaaatcggctgaa		sequencing
SACPD_A _seq2653_R	Glyma07g32850	ccaccccctcaaaacaaata		sequencing
SACPD-B amplification and sequencing
Gm02_SACPD_B_F	Glyma02g15600	cttcttcttctgccttacatcaca	3482 bps	PCR
Gm02_SACPD_B_R	Glyma02g15600	tcagaacggtattgccgga
SACPD_B_seq1392_F	Glyma02g15600	ttgttttgctggttggttga		sequencing
SACPD_B_seq2358_F	Glyma02g15600	ttggatggagttcgtgatga		sequencing
SACPD_B_seq1714_R	Glyma02g15600	gagggtggggaccatatctt		sequencing
SACPD_B_seq2731_R	Glyma02g15600	cacattaatgcatccagaggaa		sequencing
SACPD-D amplification and sequencing
Gm13_SACPD_F	Glyma13g08990	ctcattcacatttcttcgatatgc	698 bps	PCR
Gm13_SACPD_midR	Glyma13g08990	tctttgtcttaactgtaaaaattgacg
SACPD-C amplification and sequencing
SACPD_C_oriF	Glyma14g27990	atctccaacctctccacagttc	2146 bps	PCR
SACPD_C_oriR;	Glyma14g27990	agtcacaaagccaaaaacctg
SACPDseq1007F	Glyma14g27990	tttttgatctctacatttgtcgatt		sequencing
SACPDseq_1260R	Glyma14g27990	ccggcatgctacagagctta		sequencing
Gm11 deletion detection/bridging primers
Gm11left_1_F		aatgacaaaacaatcatggaaatg;	825 bps	amplifies all WT
Gm11left_1_R		tccaaggctaagatggtacctaag;
Gm11left_1_F		aatgacaaaacaatcatggaaatg;	668 bps	amplifies only KK24/M25
Gm11right_1_R		aaggcagcagaaataaaactcact;
