# Supplementary material for: Deletions of the SACPD-C locus elevate seed stearic acid levels but also result in fatty acid and morphological alterations in nitrogen fixing nodules
Source: BMC Plant Biol. 2014 May 27;14:143. doi: 10.1186/1471-2229-14-143 (PMC4058718; doi:10.1186/1471-2229-14-143)
Supplement: Additional file 5 — silent and intronic polymorphisms in Glym02g15600 (SACPD-B) in A6 or ‘FA8077’. [file 1471-2229-14-143-S5.xlsx]

## Sheet: Sheet1
Table S3: silent and intronic polymorphisms in Glym02g15600 (SACPD-B) in A6 or ‘FA8077’.
Gene	gene	A6	FA 8077	W82	location of polymorphism	relative to start codon (ATG)	polymorphism type
Glyma02g15600	SACPD-B	T	C	C	5' UTR/promoter	-44	SNP
		C	T	T	intron 1	150	SNP
		T	A	A	intron 1	240	SNP
		A	T	T	intron 1	803	SNP
		T	C	C	intron 1	1734	SNP
		G	Δ	Δ	intron 1	1810	Indel
		T	Δ	Δ	intron 1	1811	Indel
		C	C	T	exon 2	1929	silent SNP
		Δ	A	A	intron 2	2673	Indel
		Δ	T	T	intron 2	2674	Indel
		Δ	T	T	intron 2	2675	Indel
		C	T	T	intron 2	2694	SNP
