# Supplementary material for: Deletions of the SACPD-C locus elevate seed stearic acid levels but also result in fatty acid and morphological alterations in nitrogen fixing nodules
Source: BMC Plant Biol. 2014 May 27;14:143. doi: 10.1186/1471-2229-14-143 (PMC4058718; doi:10.1186/1471-2229-14-143)
Supplement: Additional file 7: — Analysis of progeny of a single F2:3 (C298Δ/WT) plant heterozygous for the single base deletion in mutant line KK24. [file 1471-2229-14-143-S7.xlsx]

## Sheet: Sheet1
Additional File 7. Co-segregation of the SACPD-C mutant allele in KK24 with nodule necrosis phenotype.
Nodule test line	genotype	Number of necrotic nodules	Number of normal nodules
1	KK24/KK24	20	0
2	SACPD-C/SACPD-C	1	14
3	KK24/KK24	14	0
4	SACPD-C/KK24	2	12
5	SACPD-C/KK24	0	4
6	SACPD-C/KK24	0	14
7	SACPD-C/SACPD-C	1	9
8	SACPD-C/KK24	0	8
9	SACPD-C/SACPD-C	1	18
10	SACPD-C/KK24	0	4
11	KK24/KK24	14	2
12	SACPD-C/KK24	0	20
13	SACPD-C/SACPD-C	1	12
14	SACPD-C/SACPD-C	0	10
15	SACPD-C/KK24	0	4
	genotype	mean % necrotic nodules	SD % necrotic	Tukey's HSD result (α=0.001)
	KK24/KK24	0.958333	0.0721688	A
	SACPD-C/KK24	0.0204082	0.0539949	B
	SACPD-C/SACPD-C	0.0592443	0.0373573	B
